# Supplementary material for: Nondestructive Estimation of Hazelnut (Corylus avellana L.) Terminal Velocity and Drag Coefficient Based on Some Fruit Physical Properties Using Machine Learning Algorithms
Source: Foods. 2023 Jul 28;12(15):2879. doi: 10.3390/foods12152879 (PMC10417351; doi:10.3390/foods12152879)
Supplement: Supplementary file 1 [file foods-12-02879-s001.zip]

Archive with 1 entries (1 files):
- foods-2526853-supplementary.pdf
